# Supplementary material for: Growth Stage-, Organ- and Time-Dependent Salt Tolerance of Halophyte Tripolium pannonicum (Jacq.) Dobrocz
Source: Life (Basel). 2023 Feb 7;13(2):462. doi: 10.3390/life13020462 (PMC9962771; doi:10.3390/life13020462)
Supplement: Supplementary file 1 [file life-13-00462-s001.zip]

Archive with 1 entries (1 files):
- life-2163750-supplementary.pdf
